# Supplementary material for: Towards the Optimization of Microwave-Assisted Extraction and the Assessment of Chemical Profile, Antioxidant and Antimicrobial Activity of Wine Lees Extracts
Source: Molecules. 2022 Mar 28;27(7):2189. doi: 10.3390/molecules27072189 (PMC9000764; doi:10.3390/molecules27072189)
Supplement: Supplementary file 1 [file molecules-27-02189-s001.zip]

Archive with 1 entries (1 files):
- molecules-1646027-supplementary.pdf
